# Supplementary material for: Fever in Children with Cancer: Pathophysiological Insights Using Blood Transcriptomics
Source: Int J Mol Sci. 2025 Jul 24;26(15):7126. doi: 10.3390/ijms26157126 (PMC12346811; doi:10.3390/ijms26157126)
Supplement: Supplementary file 1 [file ijms-26-07126-s001.zip]

Archive with 1 entries (1 files):
- ijms-3693508-supplementary.pdf
